# Supplementary material for: Reproducibility of Fluorescent Expression from Engineered Biological Constructs in E. coli
Source: PLoS One. 2016 Mar 3;11(3):e0150182. doi: 10.1371/journal.pone.0150182 (PMC4777433; doi:10.1371/journal.pone.0150182)
Supplement: S1 Table — (CSV) [file pone.0150182.s006.csv]

% Team ID	Instrument	Strain	Control		I20260		J23101		K823012/J23115
%			Mean	Std.Dev.	Mean	Std.Dev.	Mean	Std.Dev.	Mean	Std.Dev.
1	4	4	NaN	NaN	1.887	0.065	1.938	0.059	2.126	0.216
2	1	2	NaN	NaN	30.51	0.095	159.5	1.4	13.5	0.084
3	1	0	NaN	NaN	5700.24	NaN	8177.09	NaN	19874.4	NaN
4	1	0	NaN	NaN	62.875	2.308	51.719	15.045	50.931	0.767
5	1	2	616.555	50.911	603.5	43.2	755.344	48.833	463.797	29.704
6	1	4	NaN	NaN	15.6	1.73	73.33	20.47	1.19	0.41
7	2	1	NaN	NaN	7035.48	261.18	22162.46	796.43	2280.07	6.86
8	1	2	256.5217391	4.347826087	12715.68627	215.6862745	95425.53191	1757.446809	2431.914894	23.40425532
9	3	2	NaN	NaN	25289.2	368.4	NaN	NaN	NaN	NaN
10	1	1	NaN	NaN	1.55	0.02	1.01	0.03	1.07	0.03
11	5	1	0.0079	0.00821	0.308	0.0116	0.598	0.0116	0.0243	0.0116
12	1	1	NaN	NaN	668.9888889	161.6	1820.225	66.75	663.72	65.37
13	2	0	NaN	NaN	257.25	23.76	723.63	65.03	NaN	NaN
14	1	4	NaN	NaN	11.55	1.17	108.78	6.47	3.36	0.12
15	1	2	68.77	0.589	263.73	1.224	69.4	0.49	80.99	1.018
16	2	1	203.5	3.5	3823.3	707	17997.7	1116	531.3	82.9
17	3	1	NaN	NaN	25	4	403	35	712	174
18	2	1	NaN	NaN	1146.6	59.9	1378.06	35.93	1299.34	155.48
19	1	1	0.443	0.069	4.08	0.1	0.492	0.106	0.518	0.037
20	1	1	4602	166.2	11984	520.9	29513	2482	4540	318.6
21	1	4	1928.85	317.88	35337.66	4146.16	547221.63	118884.52	11152.94	1997.82
22	5	3	NaN	NaN	NaN	NaN	NaN	NaN	NaN	NaN
23	3	3	NaN	NaN	5.48	0.375810236	7.54	2.178347998	3.05	2.227386361
24	1	1	3923.69	94.1	8074.4	162.66	32998.08	1445.07	4736.54	181.18
25	1	2	NaN	NaN	1.4	NaN	4.52	NaN	-6.93	NaN
26	1	0	NaN	NaN	12299.6	1210.9	3789.8	1387.3	4070.6	1771.4
27	2	4	0.38	0.19	17.72	1.26	143.86	15.11	3.73	1.11
28	2	1	NaN	NaN	0.1508	0.004	1	0.063	0.0295	0.002
39	1	2	4087.5	29.16666667	21967.34694	836.7346939	93118.75	1100	6469.387755	155.1020408
30	1	4	24542	297.62	32178	441.23	45974	1191.71	27448	450.46
31	4	1	3.049	0.107	14.603	0.293	142.551	2.7	4.112	0.28
32	1	1	NaN	NaN	5987.59	50.18	11106.74	277.22	4125.02	179.26
33	1	0	NaN	NaN	76254.16667	3022.222222	11980.58252	81.02912621	NaN	NaN
34	1	1	NaN	NaN	679968.6667	22484.88513	3716879.667	165657.4545	158916.6667	7751.544269
35	1	1	NaN	NaN	735.18	116	1486.12	234.7	167.61	83.55
36	1	1	NaN	NaN	60600	0	71919	0	82884	0
Strain Key:		Instrument Key:
DH5-alpha	1	Plate Reader:	1
TOP10	2	Flow Cytometer:	2
BL21	3	Microscope:	3
Other	4	Spectrofluorimeter:	4
Unreported	0	Other:	5
