# Supplementary material for: Reproducibility of Fluorescent Expression from Engineered Biological Constructs in E. coli
Source: PLoS One. 2016 Mar 3;11(3):e0150182. doi: 10.1371/journal.pone.0150182 (PMC4777433; doi:10.1371/journal.pone.0150182)
Supplement: S2 Table — (CSV) [file pone.0150182.s007.csv]

Team #	Intstrument	Strain	Pos. Ctrl.	Mean Neg.	Std. Dev. Neg.	Mean Pos.	Std. Dev. Pos.	Mean D1	Std. Dev D1	Mean D2	Std. Dev D2	Mean D3	Std. Dev D3	Tightness	D1 / D2	D1 / D3	D2 / D3	D1 / Neg	D1 / Pos	D3 / Neg
1	1	2	1	216.3013821	36.35066144	69694.65776	2737.45592	259364.4222	35970.16407	153293.8333	3692.402894	2311.24	286.6660823	0.096	1.69	112.22	66.33	1199.09	3.72	10.69
1	2	2	1	35.13333333	2.360084744	12023.66667	2601.937307	93482	43220.13844	24203.22222	18698.41389	224.2222222	96.22990411	0.555	3.86	416.92	107.94	2660.78	7.77	6.38
2	1	1	1	0	54832.70259	1570326.059	185248.1991	6503654.475	3312376.497	3153003.202	1153988.253	104544.7071	83547.82506	0.558	2.06	62.21	30.16	NaN	4.14	NaN
3	2	2	1	NaN	NaN	NaN	NaN	2426.667778	248.292482	1102.01	102.6943413	16.53888889	4.54759674	0.157	2.20	146.72	66.63	NaN	NaN	NaN
4	2	1	3	0.14	NaN	NaN	NaN	42.6375	1.404012108	12.24444444	0.98248551	0.202222222	0.012018504	0.058	3.48	210.84	60.55	304.55	NaN	1.44
5	1	4	1	2714.666667	102.7946983	13870.44444	1626.942002	44880.33333	1874.470663	18102.77778	5628.794027	3393.333333	145.9443387	0.132	2.48	13.23	5.33	NaN	3.24	1.25
6	1	1	2	NaN	NaN	NaN	NaN	70439.88833	9057.662527	710.6911111	636.2990183	86.91555556	11.91796345	0.387	99.11	810.44	8.18	NaN	NaN	NaN
7	1	3	1	0	130.9	8871.777778	690.0601021	35576.21667	3751.171817	12170.34	894.9079097	266.8833333	90.00555538	0.172	2.92	133.30	45.60	NaN	4.01	NaN
8	1	2	1	0.751139829	0.016309437	3.605180655	0.112000394	17.75333333	2.000008333	11.05666667	1.326631072	1.007777778	0.077100223	0.103	1.61	17.62	10.97	23.64	4.92	1.34
8	1	3	1	0.676401646	0.027849937	6.114263604	0.440443023	29.29	1.242859606	9.721111111	0.42460112	0.947777778	0.138453763	0.077	3.01	30.90	10.26	43.30	4.79	1.40
9	2	1	1	212.3333333	9.712534856	196400.6667	7168.670053	664409	34225.18385	392602.3333	54754.70153	2228.666667	517.6893373	0.141	1.69	298.12	176.16	3129.08	3.38	10.50
10	1	1	1	823.3333333	62.64449963	10351.33333	281.7451567	55245.55556	1433.254174	34614.33333	1855.528564	1141.555556	190.8638986	0.082	1.60	48.39	30.32	67.10	5.34	1.39
11	1	1	1	-15.78	10.00331445	3781.89	431.7290183	8931.035556	936.0914313	4630.74	376.3471939	124.8511111	44.20954915	0.180	1.93	71.53	37.09	NaN	2.36	NaN
12	2	1	1	105.3333333	92.37604307	NaN	NaN	24131	692.9646456	4050	32.52691193	86	7.071067812	0.040	5.96	280.59	47.09	229.09	NaN	0.82
13	2	1	3	0	0	NaN	NaN	7020	1042.663416	1829	833.8207241	45.33333333	0.577350269	0.206	3.84	154.85	40.35	NaN	NaN	NaN
14	1	4	1	1379.333333	227.6407989	4039.666667	660.4879509	13443.66667	2276.934342	5382.111111	1012.583632	3121.444444	778.981404	0.202	2.50	4.31	1.72	9.75	3.33	2.26
14	4	4	1	57.18155556	11.45614575	171.6012778	14.19888732	655.2656778	22.99256787	269.7125222	14.77735782	64.58568889	5.659242532	0.059	2.43	10.15	4.18	11.46	3.82	1.13
14	2	4	1	50	1.322875656	8326.777778	115.3719829	49894.77778	1607.627971	15480.55556	466.8838483	217.1111111	3.48010217	0.026	3.22	229.81	71.30	997.90	5.99	4.34
14	1	4	1	3188.444444	504.9911165	4158.111111	869.4020135	14787.22222	2008.998991	5185.333333	275.9012505	2252.555556	364.4194394	0.117	2.85	6.56	2.30	4.64	3.56	0.71
14	4	4	1	234.0304689	30.09300311	350.0403	44.11597228	756.4798556	46.56531368	256.4158222	17.50097981	140.0013222	20.22081016	0.091	2.95	5.40	1.83	3.23	2.16	0.60
14	2	4	1	60.22222222	0.666666667	2699	149.3084057	11496.33333	820.725289	2661.777778	38.67744103	93.44444444	1.130388331	0.033	4.32	123.03	28.49	190.90	4.26	1.55
14	1	3	1	2833.333333	143.1755915	4836.555556	430.0014858	7389.333333	748.2680001	3788.777778	206.2957693	2182	473.299588	0.124	1.95	3.39	1.74	2.61	1.53	0.77
14	4	3	1	194.0460667	15.43578424	390.9732	27.32549101	670.9470667	57.18378294	273.2596111	10.28239497	129.6221889	29.62549199	0.117	2.46	5.18	2.11	3.46	1.72	0.67
14	2	3	1	56.88888889	2.713136766	4118	82.54089895	23946.11111	2255.909099	5294.444444	143.4356224	111.8888889	12.26218215	0.077	4.52	214.02	47.32	420.93	5.81	1.97
15	1	1	1	8654.966667	837.3859405	49447.56667	22989.74044	134798.0111	63183.65641	101966.7222	27359.44687	204432.7556	30965.86842	0.296	1.32	0.66	0.50	15.57	2.73	23.62
16	1	3	2	101.6666667	2.309401077	3797.666667	87.08807802	1838.222222	57.25770205	4602.888889	233.8634454	247.8888889	3.515837185	0.032	0.40	7.42	18.57	18.08	0.48	2.44
17	1	2	1	9.666666667	13.27905619	0	0	11897.66667	284.9793852	3933.444444	675.2257236	102.1111111	7.321960879	0.089	3.02	116.52	38.52	1230.79	NaN	10.56
18	1	4	1	244	5.196152423	31585.66667	2751.551259	42781.11111	1094.360823	242.6666667	8.986100378	851	78.81306998	0.052	176.30	50.27	0.29	175.33	1.35	3.49
19	1	1	1	4096	423.0567338	20756.66667	236.3309826	61882.88889	999.1839726	34157	3636.877404	4984.111111	510.0574586	0.075	1.81	12.42	6.85	15.11	2.98	1.22
20	4	1	1	6585.609817	274.8651674	2417436.25	486767.7969	8303.724973	952.4924712	2785926.323	580384.3641	8174.090667	664.9124093	0.135	0.00	1.02	340.82	1.26	0.00	1.24
21	2	2	2	256.3333333	36.08785576	5074.333333	516.3664719	1749.444444	149.2750072	85932.55556	3516.487278	814.4444444	100.8155632	0.083	0.02	2.15	105.51	6.82	0.34	3.18
21	2	2	2	40.0	1.0	4473.7	267.4	77795.0	0.0	58997.0	4090.2	577.0	92.5	0.077	1.32	134.83	102.25	1944.88	17.39	14.43
21	2	2	2	35.0	1.7	2222.7	296.2	66623.0	0.0	42463.3	6611.2	525.7	101.0	0.116	1.57	126.74	80.78	1903.51	29.97	15.02
22	4	1	1	2024666667	57830211.25	15530000000	452548340	19033333333	1225166655	16970000000	2118584433	3750333333	217295497.7	0.082	1.12	5.08	4.52	9.40	1.23	1.85
23	2	4	1	5.069746903	1.870194658	7913.455657	2207.160217	30790.40114	15315.39034	6393.384976	1077.770977	137.3408326	34.73052333	0.306	4.82	224.19	46.55	6073.36	3.89	27.09
24	1	4	1	-1403.000217	847.3601051	10912.11111	2031.921543	36842.77756	3657.185324	18053.44423	451.7237748	1908.222222	453.7358913	0.121	2.04	19.31	9.46	NaN	3.38	NaN
25	1	1	1	-3.1299E-05	1.009339371	33.95091042	0.629720964	208.2047393	18.59495293	46.89487027	8.701487478	6.831369757	2.005066931	0.189	4.44	30.48	6.86	NaN	6.13	NaN
26	1	1	2	379.3333333	17.61628035	12967.66667	567.8312543	34668	3550.448986	12832.33333	4212.762039	2759.666667	1126.760511	0.280	2.70	12.56	4.65	91.39	2.67	7.28
27	1	4	3	2914.333333	64.26766943	NaN	NaN	113805.3333	6617.166898	45054.11111	804.3527591	3380	92.43916919	0.034	2.53	33.67	13.33	39.05	NaN	1.16
28	1	1	3	0.124673333	0.020946571	NaN	NaN	9.972879	4.940328517	4.219619	0.993828099	0.159988667	0.023549257	0.293	2.36	62.33	26.37	79.99	NaN	1.28
29	2	4	1	281.0833333	3.285123032	144538.36	10126.07179	481200.2367	30884.94298	141002.5843	13542.71539	4998.766667	961.2740795	0.118	3.41	96.26	28.21	1711.95	3.33	17.78
30	1	1	1	-39.50366667	36.75578194	1417.776667	197.4573526	4772.304667	80.80984208	1237.826	361.8469999	-3.005	47.26453008	-5.140	3.86	NaN	NaN	NaN	3.37	0.08
31	2	1	1	47.10333333	3.878328678	5543.99	3693.499136	10827.20333	1629.036035	5277.893333	2388.808845	118.02	42.84022876	0.322	2.05	91.74	44.72	229.86	1.95	2.51
31	2	4	1	62.31333333	14.05398994	2450.446667	590.1228547	9049.103333	1303.305314	3940.13	986.6589065	74.34	17.57397792	0.210	2.30	121.73	53.00	145.22	3.69	1.19
31	2	4	1	46.42333333	8.284360768	2640.453333	1289.63575	9684.79	2328.664228	4030.41	419.1230621	51.3	3.276232592	0.136	2.40	188.79	78.57	208.62	3.67	1.11
31	3	1	1	0.002885033	0.000218401	0.095280333	0.103998642	0.093818667	0.023230211	0.129274667	0.081970787	0.0056794	0.003693539	0.511	0.73	16.52	22.76	32.52	0.98	1.97
31	3	4	1	0.0028814	0.00014925	0.043590667	0.020623524	0.047977633	0.047000806	0.043777833	0.064996695	0.0041531	0.002293246	1.006	1.10	11.55	10.54	16.65	1.10	1.44
31	3	4	1	0.0025934	0.000127842	0.038203333	0.017953962	0.052418667	0.051465045	0.025016667	0.011335033	0.004977033	0.003360278	0.703	2.10	10.53	5.03	20.21	1.37	1.92
31	1	1	1	0.016333333	0.001527525	1.078333333	0.14368484	0.965333333	0.06001111	0.881666667	0.031214313	0.044	0.003605551	0.060	1.09	21.94	20.04	59.10	0.90	2.69
31	1	4	1	0.021666667	0.00057735	1.503	0.060654761	3.105	0.029614186	2.324666667	0.054454874	0.054333333	0.00057735	0.015	1.34	57.15	42.79	143.31	2.07	2.51
31	1	4	1	0.033333333	0.017214335	0.234	0.045177428	0.921	0.019287302	0.238	0.007937254	0.049666667	0.005131601	0.053	3.87	18.54	4.79	27.63	3.94	1.49
32	1	1	1	17.94	2.174281491	64.88333333	8.590263869	263.6777778	25.16424933	16.55888889	2.283760301	17.41	3.755738942	0.150	15.92	15.15	0.95	14.70	4.06	0.97
33	2	2	1	239	115.1043005	5485.666667	731.7556514	25633	4229.156417	8135.666667	1974.826659	472	82.14621111	0.194	3.15	54.31	17.24	107.25	4.67	1.97
34	1	2	1	-38.20833333	5.93057049	1202.144333	84.90444857	5817.633	541.0090601	3094.623444	396.8369038	-3.720444444	17.48858387	-1.493	1.88	NaN	NaN	NaN	4.84	0.10
35	1	1	1	6686.666667	461.792522	26246	1320.183321	74270.33333	7129.430044	40126.88889	8394.117649	9511.888889	1175.071641	0.143	1.85	7.81	4.22	11.11	2.83	1.42
36	1	1	1	14.93970288	0.456620378	169.4148947	6.090988701	490.7470628	5.449544685	349.1151892	2.854464446	20.15121209	0.83826434	0.020	1.41	24.35	17.32	32.85	2.90	1.35
37	1	1	1	7	71.8818475	7964	293.4501661	35893.33333	6814.904548	11417.66667	1024.937193	70.88888889	41.85523995	0.290	3.14	506.33	161.06	5127.62	4.51	10.13
38	1	1	1	15.73666667	0.098149546	145.9333333	4.300387579	784.9555556	102.9909354	261.4555556	42.30224909	21.87111111	1.270319295	0.117	3.00	35.89	11.95	49.88	5.38	1.39
39	1	4	1	1048.666667	8.082903769	14575.33333	223.0657601	22848	909.4252306	1545	60.3427709	1270.444444	11.44673656	0.029	14.79	17.98	1.22	NaN	1.57	NaN
40	2	1	1	2.216666667	0.287460142	264.6933333	38.11685498	3177.497778	391.8113071	660.4144444	63.40010235	92.20222222	3.865778634	0.087	4.81	34.46	7.16	1433.46	12.00	41.59
40	1	1	1	0.383333333	0.02081666	54.41666667	8.856502319	333.6588889	14.86957333	132.1255556	14.35141553	12.61555556	0.983337571	0.077	2.53	26.45	10.47	870.41	6.13	32.91
41	1	1	1	1487.23	367.6358692	70300.89	3208.765653	1159.941111	433.9495648	30024.80778	5790.297084	1842.112222	414.0940556	0.264	0.04	0.63	16.30	0.78	0.02	1.24
42	2	1	2	183.6666667	3.214550254	860	19.5192213	292525.5556	57877.33381	117312.8889	16506.02995	928	83.92258337	0.143	2.49	315.22	126.41	1592.70	NaN	5.05
43	1	1	1	2127.3	36.37801534	1338.1	13.70109485	76046.33556	21775.27224	4698.838889	1379.86895	1641.231111	344.0343018	0.263	16.18	46.33	2.86	35.75	56.83	0.77
43	1	1	1	227.5433333	12.563508	227.5433333	12.563508	49114.27778	1217.599086	2901.233333	306.2444807	505.2755556	12.07730321	0.051	16.93	97.20	5.74	215.85	215.85	2.22
44	1	2	3	2210.24	NaN	NaN	NaN	80502.33889	5378.817671	51620.59889	2290.349023	3018.583333	133.3949488	0.052	1.56	26.67	17.10	36.42	NaN	1.37
44	2	2	3	11530.38	NaN	NaN	NaN	803621.7267	44892.67674	386067.8033	44805.84587	18348.85667	2512.920726	0.103	2.08	43.80	21.04	69.70	NaN	1.59
45	1	1	3	24882	826.1882352	NaN	NaN	35628.33333	112.2512064	27526.33333	447.582767	22333.66667	376.8319696	0.012	1.29	1.60	1.23	1.43	NaN	0.90
46	3	2	1	0	0.02	16.46666667	2.274474298	219.4666667	17.32037673	59.81222222	4.333228524	0.613333333	0.072284161	0.090	3.67	357.83	97.52	NaN	13.33	NaN
47	1	2	1	16471.66667	259.5560312	57535.66667	4051.988935	NaN	NaN	85732.66667	881.0365108	NaN	NaN	NaN	NaN	NaN	NaN	NaN	NaN	NaN
48	2	1	3	NaN	NaN	NaN	NaN	3958.933333	1643.60221	7.97	2.217047586	4.08	0.558659109	0.277	496.73	970.33	1.95	NaN	NaN	NaN
49	2	1	1	474.3333333	20.64784089	28238.66667	2681.097972	57728.44444	21757.26889	19589.77778	7129.835005	2693.777778	1016.827515	0.373	2.95	21.43	7.27	121.70	2.04	5.68
49	1	1	1	118.3333333	17.03917056	397.6666667	31.78574104	609.2222222	448.2448488	680.7777778	84.64599485	210	65.68485366	0.391	0.89	2.90	3.24	5.15	1.53	1.77
49	3	1	1	4.163	2.113604741	209.115	113.7650455	898.5413333	445.8691764	462.4192222	179.4458484	100.1697778	60.12893336	0.495	1.94	8.97	4.62	215.84	4.30	24.06
50	1	2	3	167	10.53565375	NaN	NaN	6111.540634	8539.945599	676.601306	83.06401541	286.7131911	3.496503504	0.511	9.03	21.32	2.36	36.60	NaN	1.72
51	1	4	3	96587	5940.728827	NaN	NaN	22025.33333	6934.145081	686911.7778	168072.8562	14578.44444	6047.730341	0.325	0.03	1.51	47.12	0.23	NaN	0.15
52	5	1	1	818.3333333	97.52093792	1214	115.3256259	2127.111111	366.0978163	1326	148.1890684	834.6666667	113.3026919	0.140	1.60	2.55	1.59	2.60	1.75	1.02
53	1	1	1	883.9966667	14.97776129	4113.33	71.16557384	13966.22222	1187.025566	875.2222222	22.57641345	934.2222222	23.90490419	0.045	15.96	14.95	0.94	15.80	3.40	1.06
54	1	1	1	127	76.97402159	5950.666667	414.5001005	29666.66667	679.7929832	10426.66667	459.3389272	12538.44444	786.6282653	0.043	2.85	NaN	NaN	233.60	NaN	NaN
54	5	1	1	521.3333333	0.577350269	500.6666667	18.90326251	496	16.97056275	500	4.242640687	509.3333333	7.767453465	0.019	0.99	0.97	0.98	0.95	0.99	0.98
54	3	1	1	0	0	982.7333333	582.1471406	6535.833333	927.3311293	2618.933333	267.2500764	2277.766667	1396.950186	0.286	2.50	NaN	1.15	NaN	6.65	NaN
55	1	3	1	0.212067333	0.015107981	20.23923333	1.106008681	35.13043333	3.688432086	60.021	1.90246668	1.273333333	0.135769412	0.081	0.59	27.59	47.14	165.66	1.74	6.00
56	1	3	1	3.298114943	25.20913552	5202.354676	854.7808045	63617.41185	8603.270383	46680.00323	4842.231136	715.6896872	180.4197773	0.164	1.36	88.89	65.22	19289.02	12.23	217.00
57	1	1	1	85.53333333	4.064890322	494.5	49.36263769	1739.8	600.4109902	698.7	10.69859804	83.53333333	3.16227766	0.133	2.49	20.83	8.36	20.34	3.52	0.98
58	1	1	1	5.1	0.173205081	57.76666667	3.682843105	141.1111111	24.17873262	93.55555556	10.07609933	5.666666667	0.866025404	0.144	1.51	24.90	16.51	27.67	2.44	1.11
59	1	1	2	393	15.5241747	NaN	NaN	11302.55556	2307.82696	6100.777778	948.1182386	330.3333333	109.9874993	0.231	1.85	34.22	18.47	28.76	NaN	0.84
60	1	2	1	867.6666667	151.4507621	16867.66667	1387.677676	121841.3333	12837.50838	19154	3342.388816	1079	80.07496488	0.118	6.36	112.92	17.75	140.42	7.22	1.24
61	1	3	1	153.216	32.85589276	731.4993333	92.91797934	497.748	15.33154187	268.2285556	56.76804097	168.6571111	24.60798869	0.129	1.86	2.95	1.59	3.25	0.68	1.10
62	3	1	1	NaN	NaN	181.5333333	0.64454118	511.12	436.6941094	108.06	83.4147493	130.6866667	7.685683661	0.562	4.73	3.91	0.83	NaN	2.82	NaN
63	1	1	2	NaN	NaN	NaN	NaN	134717.315	13108.87506	764718.0498	74098.41275	36392.63796	610.0442961	0.070	0.18	3.70	21.01	NaN	NaN	NaN
64	2	1	1	0.481333333	0.231832555	0.505333333	0.050063293	76.259	6.446811072	21.36433333	8.151101786	0.018	0.014106736	0.417	3.57	4236.61	1186.91	158.43	150.91	0.04
65	2	1	1	10	2.645751311	10102	43.48562981	21692.33333	404.0845621	7126	123.1218908	2151.333333	34.00490161	0.017	3.04	10.08	3.31	2169.23	2.15	215.13
66	1	1	2	0.005	0	0.978666667	0.035232561	0.988	0.025292574	1.024111111	0.213575188	1.073	0.308902493	0.174	0.96	0.92	0.95	197.60	1.01	214.60
67	1	1	1	241.3	128.2042641	10816.11422	1697.245305	31937.66667	3523.70909	13317.11111	1320.209116	3854.666667	276.9482503	0.094	2.40	8.29	3.45	132.34	2.95	15.97
Strain Key:		Instrument Key:		Control Key:
DH5-alpha	1	Plate Reader:	1	I20270	1
TOP10	2	Flow Cytometer:	2	Other	2
BL21	3	Microscope:	3	None	3
Other	4	Spectrofluorimeter:	4
		Other:	5
