# Supplementary material for: Reproducibility of Fluorescent Expression from Engineered Biological Constructs in E. coli
Source: PLoS One. 2016 Mar 3;11(3):e0150182. doi: 10.1371/journal.pone.0150182 (PMC4777433; doi:10.1371/journal.pone.0150182)
Supplement: S4 Table — Some teams returned their forms (or portions thereof) manually for a number of reasons, most frequently due to Internet censorship in their home countries; entries from these teams are not included in the attached form. Only technical entries for the form are included, and team names have been replaced by numbers corresponding to the numbers in the summary data table. (CSV) [file pone.0150182.s009.csv]

Team #	What piece of equipment did you use to measure the devices?	Did you fill in the InterLab Protocol provided by the Measurement committee?	If "no", please briefly indicate why you did not fill in the provided protocol.	Did you follow the InterLab Protocol provided by the Measurement committee?	If "no", please briefly indicate why you did not follow the provided protocol.	How did you determine the final dataset that you are reporting?	Units Reported	Device 1: J23101 + I13504, biological replicate 1	Positive Control	Device 1: J23101 + I13504, biological replicate 2	Device 1: J23101 + I13504, biological replicate 3	Device 1: J23101 + I13504, mean across triplicates	Device 1: J23101 + I13504, standard deviation	Device 2: J23106 + I13504, biological replicate 1	Device 2: J23106 + I13504, biological replicate 2	Device 2: J23106 + I13504, biological replicate 3	Device 2: J23106 + I13504, mean across triplicates	Device 2: J23106 + I13504, standard deviation	Device 3: J23117 + I13504, biological replicate 1	Device 3: J23117 + I13504, biological replicate 2	Device 3: J23117 + I13504, biological replicate 3	Device 3: J23117 + I13504, mean across triplicates	Device 3: J23117 + I13504, standard deviation	Units Reported	Device 1: J23101 + I13504, technical replicate 2, biological replicate 1	Device 1: J23101 + I13504, technical replicate 2, biological replicate 2	Device 1: J23101 + I13504, technical replicate 2, biological replicate 3	Device 1: J23101 + I13504, technical replicate 3, biological replicate 1	Device 1: J23101 + I13504, technical replicate 3, biological replicate 2	Device 1: J23101 + I13504, technical replicate 3, biological replicate 3	Device 1: J23101 + I13504, mean across technical replicates	Device 1: J23101 + I13504, standard deviation across technical replicates	Device 2: J23106 + I13504, technical replicate 2, biological replicate 1	Device 2: J23106 + I13504, technical replicate 2, biological replicate 2	Device 2: J23106 + I13504, technical replicate 2, biological replicate 3	Device 2: J23106 + I13504, technical replicate 3, biological replicate 1	Device 2: J23106 + I13504, technical replicate 3, biological replicate 2	Device 2: J23106 + I13504, technical replicate 3, biological replicate 3	Device 2: J23106 + I13504, mean across technical replicates	Device 2: J23106 + I13504, standard deviation across technical replicates	Device 3: J23117 + I13504, technical replicate 2, biological replicate 1	Device 3: J23117 + I13504, technical replicate 2, biological replicate 2	Device 3: J23117 + I13504, technical replicate 2, biological replicate 3	Device 3: J23117 + I13504, technical replicate 3, biological replicate 1	Device 3: J23117 + I13504, technical replicate 3, biological replicate 2	Device 3: J23117 + I13504, technical replicate 3, biological replicate 3	Device 3: J23117 + I13504, mean across technical replicates	Device 3: J23117 + I13504, standard deviation across technical replicates	What was the wavelength of light you used to excite the cells?
1	Tecan Infinite M200 Pro	Yes		Yes		Excel 2013	Fluorescence/OD600 [FU/AU]		312465.4	226455.7	245723.6	261548.3	45135.68	151562.4	155899.9	41.98	102501.4	88758.97	368.22	1997.53	2857.14	1740.96	1264.13	Fluorescence/OD600 [FU/AU]	307863.3	230463.2	229781.1	295690.3	255937	229900.2	256031.1	37677.04	149790	157793.8	135.71	148886.9	155830	121.39	102229.3	76652.79	578.96	2255.27	2251.92	552.09	2274.95	2230.63	1707.41	935.42	488 nm
1	FACS LSRFortessa Model: BD LSRFortessa Cell Analyzer Bector Dickinson	Yes		Yes		FlowJo 10.0.8	Arbitrary units		69253	60199	151503	93651.83	50304.83	49385	10477	13166	24342.67	21728.93	124	346	209	226.33	112.01	Arbitrary units	69042	60751	150583	69042	60382	150583	93482	49905.06	49085	10414	13126	48787	10382	13007	24203	21590.3	121	342	208	122	340	206	224.22	111.09	488 nm
2	Wallac 1420 Multilabel Counter manufactured by Perkin Elmer	Yes		Yes		We divided the fluorescence reading by the OD for each well of each replicate. We then took the average of these to get an average fluorescence/OD for each biological replicate. The averages of each replicate for the negative control were averaged to obtain a standard zero. The standard zero was subtracted from each biological replicate average. The average and standard deviation of these units w…	arbitrary units/OD590nm		4837751.98	4354925.874	10318285.57	6503654.474	3312376.496	4186132.652	1907623.314	3365253.639	3153003.202	1153988.253	201012.5777	55473.19928	57148.34431	104544.7071	83547.82503																										600 nm
3	FACS (fluorescence-activated cell sorting) Dxp multicolor fabricated by Becton Dickinson Cytek	Yes		Yes		FACS data files were evaluated using the programme Flowing Software2 obtained as freeware from http://www.flowingsoftware.com (27.07.2015). Using this programme, the mean value of all 30'000 recorded events was generated. The machine was initially calibrated using negative controls (promoter only constructs). This was normalised to be 0 by subtracting it from the measured fluorescence of our devi…	arbitrary units		2472.24	2670.39	2205.6	2449.41	233.23	1110.61	1276.48	982.17	1123.09	147.55	6.58	16.38	23.47	15.48	8.48	arbitrary units	2488.84	2629.26	1958.06	2550.09	2659.74	2205.79	2426.67	248.29	1059.81	1183.89	984.54	1096.33	1204.25	1020.01	1102.01	102.69	16.76	14.78	16.12	17.05	17.46	20.25	16.54	4.55	488 nm
4	MACS Quant VYB	Yes		Yes		We processed data for a certain sized event to ensure only a single cell was analyzed at a time. This was done via side scatter and front scatter intensity. Then the mean and standard deviation fluorescence was calculated using remaining data points, approximately 8,200 points.	Arbitrary		44.6	40.8	42	42.467	1.942507	13.6	11.3	12.1	12.33	1.17	0.19	0.21	0.2	0.2	0.01	Arbitrary units	13	41.9	42.7	44.7	41.5	42.9	39.3	9.97	13.6	11.6	11.8	13.2	11	12	12.24	0.98	0.19	0.22	0.2	0.2	0.22	0.19	0.2	0.012	488 nm
5	A plate-reader: TECAN - infinite M200	Yes		Yes		I am reporting raw data.	RFU (relative fluorescence units)		42846	45300	7884	32010	17089	11927	16005	25475	17802	5675	3261	3299	3329	3296	27	RFU (relative fluorescence units)	42425	46266	8314	45300	47145	8549	32119	16991	12804	17071	24875	12739	16781	25248	18103	5307	3294	3285	3329	3506	3616	3621	3393	138	475 nm
6	FLUOstar omega fluorometer, BMG lab tech	Yes		Yes		We are reporting raw data	Arbitary fluorecent/ OD600		75604.06	5697.55	63758.41	48965.93	37511.67	214.74	299.68	1544.36	710.69	732.14	75.25	83.75	79.78	86.92	7.24	Arbitary fluorecent/ OD600	86215.44	6022.94	63427.1	64115.32	6333.59	69519	48965.93	2669.51	254.81	350.58	1460.47	257.25	356	1658.33	48965.93	2669.51	95.58	80.21	83.16	114.87	82.09	87.55	86.92	7.64	485
7	Cuvette Measurement _ OD600 Fluorescen Fluorescence Spectrophotometer Varian, Cary Eclipse Well Plate _ Fluorescence Fluorescence Plate reader TECAN, infinite F500, N?chster Pr?ftermin BGV A3, barcode= *600115*	Yes		Yes		The provided data set has been processed the following. To ensure that negative controls were done. A row of empty medium was measured as well as medium with empty cells as medium with cells with empty vectors. The cells with the empty vector showed the highest auto fluorescence. The mean of the value of the auto fluorescence was subtracted from all the data points. This was done to correct for t…	Arbitrary units		32970.55	37509.55	40153.55	36877.89	2966.27	11651.55	13696.55	12328.55	12558.88	850.61	286.55	297.55	103.55	229.22	88.97	Arbitrary units	30806.55	35238.55	38793.55	30083.55	34900.55	39729.55	35576.22	984.4	10828.55	12373.55	12296.66	10988.55	12696.55	12672.55	12170.33	363.23	367.55	264.55	261.55	319.55	358.55	142.55	266.88	46.47	485nm (20)
8	BioTek Synergy H4 Plate Reader	Yes		No	To test the influence of temperature and the strain used on the device expression we performed the protocol four times, with a Top10 or an Arctic E. coli strain and at 10?C and 37?C respectively. Therefore we two times exactly followed the protocol provided and two times - after incubating 8h at 37 ?C - changed the incubation temperature to 10?C for another 8h. This worksheet is from one of the 1…	For the technical replicates raw data from three measurements of the same sample were averaged and the standard deviation was computed. From the standard deviations of one condition (10?C or 37?C) the maximum, minimum and average value was determined. The values for the biological replicates (thus the means of the technical replicates) were then averaged. To estimate an error for this value the m…	ng sodium fluorescein Condition: E.coli ArcticExpress (DE3)RP E.coli, 8h 37?C incubation, 8h 10?C incubation		19.32	13.11	15.3	15.91	3.15	9.59	8.31	8.7	8.87	0.66	0.69	0.86	0.92	0.82	0.12	ng sodium fluorescein	19.83	12.76	14.21	20.83	13.06	15.28	15.60 (biol. repl. 2) 16.39 (biol. repl. 3)	3.73 (biol. repl. 2) 4.00 (biol. repl. 3)	9.37	8.89	8.31	10.03	10.04	8.47	8.86 (biol. repl. 2) 9.51 (biol. repl. 3)	0.53 (biol. repl. 2) 0.91 (biol. repl. 3)	0.68	0.69	1.08	0.76	0.81	0.95	0.82 (biol. repl. 2) 0.84 (biol. repl. 3)	0.23 (biol. repl. 2) 0.10 (biol. repl. 3)	485 nm / 20nm bandpass
8	BioTek Synergy H4 Plate Reader	Yes		Yes	To test the influence of temperature and the strain used on the device expression we performed the protocol four times, with a Top10 or an Arctic E. coli strain and at 10?C and 37?C respectively. Therefore we two times exactly followed the protocol provided and two times - after incubating 8h at 37 ?C - changed the incubation temperature to 10?C for another 8h. This worksheet is from a sample pro…	For the technical replicates raw data from three measurements of the same sample were averaged and the standard deviation was computed. From the standard deviations of one condition (10?C or 37?C) the maximum, minimum and average value was determined. The values for the biological replicates (thus the means of the technical replicates) were then averaged. To estimate an error for this value the m…	ng sodium fluorescein Condition: E.coli ArcticExpress (DE3) RP E.coli, 37?C incubation		20.04	16.89	16.33	17.75	2	12.96	11.45	9.48	11.3	1.75	0.96	1.09	1.08	1.04	0.07	ng sodium fluorescein	19.21	15.35	15.01	19.88	15.49	17.02	16.52 (biol. repl. 2) 17.46 (biol. repl. 3)	2.33 (biol. repl. 2) 2.23 (biol. repl. 3)	12.13	11.2	9.41	12.31	11.05	9.52	10.91 (biol. repl. 2) 10.96 (biol. repl. 3)	1.39 (biol. repl. 2) 1.39 (biol. repl. 3)	0.93	1.07	0.94	0.96	1.11	0.93	0.98 (biol. repl. 2) 1.00 (biol. repl. 3)	0.08 (biol. repl. 2) 0.10 (biol. repl. 3)	485 nm / 20nm bandpass
8	BioTek Synergy H4 Plate Reader	Yes		No	To test the influence of temperature and the strain used on the device expression we performed the protocol four times, with a Top10 or an Arctic E. coli strain and at 10?C and 37?C respectively. Therefore we two times exactly followed the protocol provided and two times - after incubating 8h at 37 ?C - changed the incubation temperature to 10?C for another 8h. This worksheet is from one of the 1…	For the technical replicates raw data from three measurements of the same sample were averaged and the standard deviation was computed. From the standard deviations of one condition (10?C or 37?C) the maximum, minimum and average value was determined. The values for the biological replicates (thus the means of the technical replicates) were then averaged. To estimate an error for this value the m…	ng sodium fluorescein Condition: Top10 E.coli, 8h 37?C & 8h 10?C incubation		17.02	21.21	21.79	20	2.6	13.32	12.75	11.82	12.63	0.76	0.77	0.77	0.82	0.79	0.03	ng sodium fluorescein	15.99	20.96	20.3	16.57	20.33	20.53	19.08 (biol. repl. 2) 19.15 (biol. repl. 3)	2.70 (biol. repl. 2) 2.23 (biol. repl. 3)	12.43	11.47	10.88	11.45	12.41	10.46	11.59 (biol. repl. 2) 11.44 (biol. repl. 3)	0.78 (biol. repl. 2) 0.98 (biol. repl. 3)	0.73	0.67	0.68	0.74	0.64	0.75	0.69 (biol. repl. 2) 0.71 (biol. repl. 3)	0.03 (biol. repl. 2) 0.06 (biol. repl. 3)	485 nm / 20nm bandpass
8	BioTek Synergy H4 Plate Reader	Yes		Yes	To test the influence of temperature and the strain used on the device expression we performed the protocol four times, with a Top10 or an Arctic E. coli strain and at 10?C and 37?C respectively. Therefore we two times exactly followed the protocol provided and two times - after incubating 8h at 37 ?C - changed the incubation temperature to 10?C for another 8h. This worksheet is from a sample pro…	For the technical replicates raw data from three measurements of the same sample were averaged and the standard deviation was computed. From the standard deviations of one condition (10?C or 37?C) the maximum, minimum and average value was determined. The values for the biological replicates (thus the means of the technical replicates) were then averaged. To estimate an error for this value the m…	ng sodium fluorescein Condition: Top10 E.coli, 37?C incubation		30.71	28.4	28.76	29.29	1.25	9.52	10.19	9.93	9.88	0.34	1.18	0.94	0.92	1.01	0.14	ng sodium fluorescein	29.71	27.86	26.99	28.39	27.34	28.43	28.19 (biol. repl. 2) 28.05 (biol. repl. 3)	1.39 (biol. repl. 2) 0.61 (biol. repl. 3)	9.59	10.04	8.92	9.8	10.18	9.32	9.52 (biol. repl. 2) 9.77 (biol. repl. 3)	0.57 (biol. repl. 2) 0.43 (biol. repl. 3)	1.09	0.86	0.83	1.08	0.86	0.77	0.93 (biol. repl. 2) 0.90 (biol. repl. 3)	0.14 (biol. repl. 2) 0.16 (biol. repl. 3)	485 nm / 20nm bandpass
9	Flow CytometrC6	Yes		Yes		We used Sphero rainbow Calibration Particles, 8 Peaks, 3.0-3.4 micrometers to obtain a Calibration Graph using Sphero PMT QC Template. After that we calculated Molecules of Equivalent Fluorescein (MEFL) for each measured sample using the same template. More detailed information can be found on our wiki.	MEFL		639549	689717	620331	649865	32267	481599	346283	354544	394142	61933	2635	1786	1665	2028	431	MEFL	677453	714084	623286	656453	705169	653639	664409	29185	460265	357896	350188	451048	370031	361567	392602	50712	3164	1932	1948	2814	1952	2162	2228	454	488 nm
10	Equipment type:Plate reader Name:BMG labtech FLUOstar omega microplate reader Model:FLUOstar omega	Yes		Yes		1.Background absorbance was removed by subtracting the value of cuvette containing LB media and empty cuvette. 2.Background fluorescence was controlled for by subtracting the value of wells containing LB media. 3.Calculate the mean value and standard deviation of the 3 biological replicates and 3 technical replicates. 4.Evaluate the variability of chosen analysis technique.	arbitrary units		57850	55682	56413	56648	1102.99	36054	37165	33475	35565	1893.04	958	1098	1401	1152	226.44	arbitrary units	55881	54154	54693	55501	53233	53803	55246	1433.25	34549	35969	31901	34799	35697	31920	34614	1855.53	960	1073	1381	957	1071	1375	1142	190.86	485
15	Fluorescence measurements were performed on a Tecan Infinite M200 Pro plate reader.	Yes		Yes		Data was normalized by dividing by OD to give florescence measurements in terms of arbitrary fluorescence units per cellular density. Additionally, measurements were taken in the cells' growth phase. To do this, sample OD600 was measured, then cells were resuspended in LB media for a final volume of 3mL and final OD600 of .1. These cells were allowed to grow for five hours before resuspension in …	Arbitrary Florescence Units/OD600	212661.3	59086.5	87324.3	99780.4	133255.3	56378.3	91141.9	138854.2	78491	102829	25991.9	196741.6	177459.4	255947.4	210049.5	33395.8	Same as Results	218069.8	83817.8	104666.3	224659.7	85638.3	96564.2	134798	59570.09683	90870	135265.7	76434.6	91373.7	138448.9	76820.5	101966.7	25794.7	189263.8	173739.7	235694.9	189532	180932.9	240583.1	204432.8	29194.9	485nm
16	BioTek Synergy HT Multi-mode microplate reader	Yes		Yes		Raw data	Relative units	1906	3870	1787	1834	1842.333333	59.93607706	4887	4462	4433	4594	254.1593988	251	246	245	247.3333333	3.214550254	Relative units (same as above)	1917	1786	1816	1912	1789	1797	1838.222222	57.25770205	4910	4469	4428	4944	4448	4445	4602.888889	233.8634454	252	246	244	254	247	246	247.8888889	3.515837185	485 nm
17	Fluorescence Plate Reader: TECAN Safire 2	Yes		Yes		We first cloned into Mach cells and performed pilot experiments to determine protocol and gain settings. We chose the gain because it was adjusted to measure the strongest fluorescent sample based on the instrument sensitivity. Plasmids were moved into the TOP10 strain. All data was included from the TOP10, no measurements were omitted. In addition, we subtracted the negative control from the rea…	Relative Fluorescent Units (RFU)	11636	0	11924	11966	11842	180	4743	4820	4927	4830	92	110	111	112	111	1	Relative Fluorescent Units (RFU)	11531	11690	11702	12005	12266	12359	11926	338	3403	3476	3493	3462	3532	3545	3485	51	100	101	102	93	95	95	98	3	Excitation Wavelength: 500nm
18	Infinite M200 Tecan plate reader	Yes		Yes		We send in the raw data. We plan to process the data as follows: - Determine mean values of all 9 samples (biological and technical replicates) - Substract values of negative sample - normalize to OD600	RFU	42334	34424	43659	44234	43409	795,56	239	236	263	246	12,08	778	847	885	836,67	44,29	RFU	43487	41652	43420	42345	40778	43121	42781,11	1031,77	247	239	244	244	231	241	242,67	8,47	774	899	919	740	833	984	851	74,31	488
19	Plate Reader: BMG fluostar optima microplate reader	Yes		Yes		Cell Samples corresponding to OD=0.5 were resuspended in TE buffer which was used as blank. Data samples reported correspond to fluorescence provided by each sample (against the blank).	arbitrary	61166	20675	62593	62043	61934	588	31967	39158	31177	34101	3591	5011	5387	4676	5025	290	arbitrary	59520	62558	61864	62398	62625	62179	61883	942	31893	38143	30545	32287	39427	32816	34157	3429	4668	4658	4047	5590	5477	5343	4984	481	450 nm
20	Quanta Master 60 flourescence spectrometer (Photon Technology International)	Yes		Yes		Emission maxima (511 nm) was taken from each data set and put into excel (Microsoft Office 2011) in order to determine mean and standard deviation.	arbitrary units	7568.87549	2779810.31	9379.838	7962.46143	8303.724973	952.4924712	2923642.81	2149070.16	3285066	2785926.323	580384.3641	8410.364	8688.599	7423.309	8174.090667	664.9124093																										490 nm
21	FACS were used for the interlab study.	Yes		No	We used FACS instead of plate reader.	We are submitting raw data from FACS.	GFP-A (arbitrary unit)	1669	4921	1931	1591	1730	178.1	84589	81222	82857	82889	1683.7	928	793	686	802	121.3	Arbitrary unit (GFP-A)	1695	1947	1626	1692	1953	1641	1747.5	140.87	86571	83521	84574	91942	88124	89993	85628.2	3452.25	914	809	710	961	810	719	814,44	100,82	488nm
22	Jobin Ivon HORIBA FluoroMax-3	Yes		Yes		Reporting raw data	arbitrary units	1.81E+10	1.52E+10	1.85E+10	2.04E+10	1,90E+07	1,225,166,655	1.92E+10	1.68E+10	1.50E+10	1,70E+07	2,118,584,433	3.93E+09	3.51E+09	3.82E+09	3,75E+06	2,172,954,977																										500 nm
22	Jobin Ivon HORIBA FluoroMax-3	Yes		Yes		Reporting raw data	arbitrary units	1.81E+10	1.52E+10	1.85E+10	2.04E+10	1,90E+07	1,225,166,655	1.92E+10	1.68E+10	1.50E+10	1,70E+07	2,118,584,433	3.93E+09	3.51E+09	3.82E+09	3,75E+06	2,172,954,977																										500 nm
23	Flow Cytometer BD LSRFortessa (Special Order Research Product)	Yes		Yes		We processed the data through the use of MATLAB and by gating out the debris. Each round's data was saved in a separate folder and read separately by the program. We then gated it by tweaking the parameters in order to get the fluorescence data that is provided.	arbitrary units	33076.598	9789.97311	28350.7992	64296.4822	41907.9598	19532.47923	7294.36755	7713.89665	8024.02602	7677.43007	366.19357	133.36648	157.418579	169.005477	153.26351	18.17919	arbitrary units (a.u.)	28101.981	19600.8323	45529.3022	20668.0944	18339.5689	19149.9521	27613.95581	14474.38456	5487.61421	6203.87362	6563.87859	5135.9193	5888.0932	5228.79564	6026.51495	1077.77098	136.091172	173.692164	175.20165	78.5369984	113.318018	99.4369549	132.7915	32.77584	488 nm(blue laser)
25	TECHCOPM UV2300 TECAN infinite M200 with i-Control 1.9	Yes		Yes		*Build standard curve by measuring sodium fluorescein with certain concentrations(500, 375, 250, 125, 50, 25, 10, 5, 0 ng/ml).The function is y = 128.82x + 363.29.y is the indication of plate reader while the unit of x is equivalent ng/ml fluorescein.The curve is linear with R_ = 0.9991. *Convert all values to equivalent ng/ml fluorescein,including negative control groups *Calculate equivalent ng…	equivalent ng/ml fluorescein per OD 600 unit	187.0958293	34.57716224	214.4222844	229.3724453	208.2047393	18.59495293	56.6177852	36.52471691	48.94765362	46.89487027	8.701487479	6.615421466	4.832176514	9.178144732	6.831369758	2.005066931	equivalent ng/ml fluorescein per OD 600 unit	184.291787	212.6765897	222.1464629	183.3767838	211.8037424	228.656729	208.2047393	1.975394346	55.17534146	35.53403962	48.59021794	55.21938554	35.8371573	49.60753487	46.89487027	0.465130554	6.455254277	4.065032209	8.757271673	7.28812366	4.832176514	9.458726771	6.831369758	0.385455743	485 nm
26	The devices' absorbance and flourescence were measured using a Tecan Infinite 200 plate reader and using the Tecan-i-control application.	Yes		Yes		I wasn't sure whether or not to normalise by taking into account the absorbance at 600nm when diluted to near 0.5 so I did anyway but have also included the raw data as obtained from the plate reader using the above conditions. The averages of the technical and biological replicates were taken, so by the end there was one value for each device i.e the average of the average of the biological repl…	arbitrary units	30130	12346	35127	41789	34016.33	6731.327	16782	15335	7293	13136.67	5112.219	1817	3905	2345	2689	1085.674	All data is being reported in arbitrary units as given by the Tecan plate reader	30883	34566	36264	31567	35654	36032	34112.78	3629.836	15689	13996	7264	16004	15785	7343	12832.33	4823.738	2005	4201	2113	2020	4586	1845	2759.667	1276.238	488 nm
27	Tecan Safire2 monochromator MTP Reader	Yes		Yes		We made a Fluorescein standard graph and extrapolated the concentration of the GFP from the samples using the fluorescence and the absorbance values that were recorded. We calculated the mean and the standard deviation for our biological and technical replicates. We processed all the data with Microsoft excel.	The absorbance and fluorescence have arbitrary units. Therefore we recalculated these units to equivalent ng/ml fluorescein per OD 600 unit.	106526	We did not use the positive control.	117172	112931	112210	4376	45139	44774	45204	45039	189	3390	3527	3399	3439	270	The absorbance and fluorescence have arbitrary units. Therefore we recalculated these units to equivalent ng/ml fluorescein per OD 600 unit.	108068	121432	120550	103174	114688	119707	114603	6848	45868	45216	46519	44020	44029	44718	45062	919	3456	3247	3237	3372	3366	3426	3351	83	483 nm was the wavelength of the light that we used to excite the cells and the emission was recorded at 525 nm
28	Thermo Scientific: Varioskan? Flash Multimode Reader, http://www.thermoscientific.com/en/product/varioskan-flash-multimode-reader.html	Yes		Yes		Experimentally derived: The strongest promoter - J23101; the weakest promoter - J23117. The mean of the FI (fluorescence intensity) for J23101 was almost 65 times greater than the FI for J23117 and 2 times the FI for J23106. The FI obtained for negative control was similar to FI for the weakest promoter (mean: 0.136139 RFU vs 0.159988667 RFU) As a negative control, DH5alpha strain was used (with …	RFU	15.530549 RFU	there was no p-ve control	8.308079 RFU	6.080009 RFU	9.972879 RFU	4.940328	5.231199 RFU	4.183109 RFU	3.244549 RFU	4.219619 RFU	0.993828	0.187105 RFU	0.14819 RFU	0.144671 RFU	0.159986 RFU	0.023549																										485 nm
29	The BD Accuri C6 Flow Cytometer (a 2 laser, 4 colour instrument)	Yes		Yes		Each measurement occurred in a technical triplicate, resulting in 9 samples being processed for every device along with the 3 controls. The results were analysed using Microsoft Excel 2013 with the help of the function tab used for calculating means and standard deviations as well as for making the graph. The values used were median values reported in arbitrary units.	arbitrary units	480123.85	152119.33	440872	455431.7	458809.18	16201.49	140251.48	154610.8	144883.26	146581.85	5983.95	5205.08	6223.52	3715.59	5048.06	1029.86	arbitrary units	520751.14	461014.8	478177.8	537948.94	470472.3	486009.6	481200.24	5306.56	154610.8	38391.94	131427.4	144883.26	34685.17	116351.09	117788.36	20075.09	4997.91	6223.52	4079.4	4818.52	5808.32	3917.04	4998.77	105.66	488 nm
30	Molecular Devices FlexStation 3	Yes		Yes		Since theoretically GFP emission is up to 518nm and the test data shows emission 518nm gots the peak signl, we choose 518nm data normalized by OD600 to compare samples. We also measure LB as the blank, and the initial data would minus the blank.	RFUs	4737.16	1346.963	4864.736	4715.018	4772.305	120.498	1271.075	860.502	1581.901	1237.826	299.201	-31.803	-28.755	51.543	-3.005	50.803																										485nm
31	Attune Nxt Acoustic Focusing Cytometer	Yes		Yes		Raw data is submitted here for E. coli MG1655 strain, please ignore our earlier response with the same values	arbitrary units	11725.07	1363.03	11809.75	8946.79	10827.2	1330.1	7837.8	4887.64	3108.24	5277.89	1950.45	101.08	166.74	86.24	118.02	34.98																										488nm
31	Attune Nxt Acoustic Focusing Cytometer	Yes		Yes		Raw data is reported here for E. coli DH5_ strain	arbitrary units	8127.5	1931.12	8479.57	10540.24	9049.1	1064.1	3069.9	5012.05	3738.44	3940.1	805.6	55.91	76.2	90.91	74.34	14.35																										488nm
31	Attune Nxt Acoustic Focusing Cytometer	Yes		Yes		Raw data is reported here for E. coli strain DH5_	arbitrary units	6996.35	1435.36	11072.54	10985.48	9684.79	1901.35	3552.87	4337.23	4201.13	4030.41	342.21	48.26	54.77	50.87	51.3	2.68																										488nm
31	Nikon eclipse Ti Confocal Microscope	Yes		Yes		GFP images were taken using an epifluorescence microscope. MicrobeTracker was then used to identify the cells in the image and to calculate the mean pixel intensity per cell. Each biological sample consists of 3 different images taken from the colony. Note that the standard deviation values submitted in this form is simply the standard deviation across biological replicates. This data is for E. c…	mean pixel intensity per cell	0.081568	0.050019	0.12061	0.079278	0.086298	0.070526	0.072505	0.092069	0.22325	0.082413	0.096407	0.0034456	0.0036499	0.0099427	0.005435	0.005435																										476+/-20nm
31	Nikon eclipse Ti Confocal microscope	Yes		Yes		GFP images were taken using an epifluorescence microscope. MicrobeTracker was then used to identify the cells in the image and to calculate the mean pixel intensity per cell. Each biological sample consists of 3 different images taken from the colony. Note that the standard deviation values submitted in this form is simply the standard deviation across biological replicates The data reported here…	mean pixel intensity per cell	0.0018439	0.019789	0.046289	0.0958	0.029686	0.044367	0.0018485	0.010835	0.11865	0.025659	0.043008	0.0018407	0.0064267	0.0041919	0.0048402	0.0019329																										476+/-20nm
31	Nikon eclipse Ti Confocal microscope	Yes		Yes		GFP images were taken using an epifluorescence microscope. MicrobeTracker was then used to identify the cells in the image and to calculate the mean pixel intensity per cell. Each biological sample consists of 3 different images taken from the colony. Note that the standard deviation values submitted in this form is simply the standard deviation across biological replicates. The data reported her…	Mean pixel intensity per cell	0.028333	0.058934	0.11151	0.017413	0.030826	0.053064	0.013095	0.035656	0.026299	0.02725	0.035996	0.0031156	0.0088561	0.0029594	0.0050305	0.013291																										476+/-20nm
31	BMG LABTECH FLUOstar Omega	Yes		Yes		NOTE: This is the dataset for E. coli DH5-alpha Each biological sample had 100uL of culture pipetted into three separate wells respectively, and OD600 and fluorescence was measured for each well to obtain measurement mean OD600 and measurement mean fluorescence for each biological sample. Measurement mean fluorescence value first divided by respective measurement mean OD600 value to obtain fluore…	?M of sodium fluorescein	0.978	0.949	1.018	0.9	0.966	0.06	0.874	0.855	0.916	0.881	0.031	0.048	0.043	0.041	0.044	0.003																										485-12 nm
31	BMG LABTECH FLUOstar Omega	Yes		Yes		NOTE: This is the dataset for E. coli MG1655 Each biological sample had 100uL of culture pipetted into three separate wells respectively, and OD600 and fluorescence was measured for each well to obtain measurement mean OD600 and measurement mean fluorescence for each biological sample. Measurement mean fluorescence value first divided by respective measurement mean OD600 value to obtain fluoresce…	?M of sodium fluorescein	3.074	1.498	3.108	3.133	3.105	0.03	2.282	2.386	2.306	2.325	0.054	0.054	0.054	0.055	0.054	0.001																										485-12 nm
31	BMG LABTECH FLUOstar Omega	Yes		Yes		NOTE: This is the dataset for E. coli RP437 ?FliC Each biological sample had 100uL of culture pipetted into three separate wells respectively, and OD600 and fluorescence was measured for each well to obtain measurement mean OD600 and measurement mean fluorescence for each biological sample. Measurement mean fluorescence value first divided by respective measurement mean OD600 value to obtain fluo…	?M of sodium fluorescein	0.943	0.285	0.913	0.907	0.921	0.019	0.244	0.229	0.241	0.238	0.008	0.044	0.051	0.054	0.049	0.005																										485-12 nm
32	Microplate Fluorescence and Luminiscence Reader. Thermo-labsystems Fluoroskan Ascent FL Microplate Fluorescence and Luminiscence Reader.	Yes		Yes		We used the standard deviation and average formula to calculate for the three devices and controls. 1. For each variant of each device we took three measurements, so at the end we had 9 different raw values for each device. 2. Then we obtain the average for each device in order to have a representative quantity of each device. 3. In order to analyze how the mean (average) of each device varies wi…	Relative fluorescent units (RFU), which are arbitrary units that measure fluorescence intensity.	230.1	67.14	245.8	287.7	245.533	29.7766	19.81	17.78	15	17.53	2.4147	17.22	20.64	18.02	18.6267	1.7889	Relative fluorescent units (RFU), which are arbitrary units that measure fluorescence intensity.	262.3	239.9	303.4	251.1	262	290.8	263.6778	25.1642	20.13	16.32	13.78	16.19	14.07	15.95	16.5589	2.2838	16.4	12.84	24.83	17.77	12.51	16.46	17.41	3.7557	485 nm +/- 14
33	BD LSRFortessa Model: Special Order	Yes		Yes		We are reporting raw data	arbitrary units	28803	4743	27265	20831	25633	4229	10416	6996	6995	8036	2067	566	436	414	472	82																										488
34	Plate Reader - SpectraMax M5	Yes		Yes		The background absorbance of 6 wells containing 200?l of LB was measured. The average of these readings was then subtracted from the fluorescence values obtained for the devices.	RFU - arbitrary units	5082.078	1278.712	5879.239	5973.973	5645.097	489.8838096	3185.188	3119.913	2396.115	2900.405	437.946	-14.003	-27.149	-16.631	-19.261	6.956	RFU - arbitrary units	5202.079	6008.646	6634.865	5187.619	6135.483	6254.715	5817.633	541.009	3694.877	3036.241	2871.642	3606.107	3140.1	2801.428	3094.623	396.837	7.859	28.499	-17.823	0.659	11.4	-6.295	-3.72	17.489	485nm
35	BMG-Labtech PHERAstar FS	Yes		Yes		This is all raw data	au	79497	27764	71525	88476	79832.7	1320.2	36635	32465	36070	35056.7	2262.2	7825	9610	9734	9056.3	1068.2	au	71194	76008	69556	78333	64602	69242	74270.3	7129.4	51467	46254	38780	54044	34259	31168	40126.9	8394.1	11132	9233	10920	9692	9780	7681	9511.9	1175.1	485
36	Plate Reader: Varioskan Flash Multimode Reader Thermo Scientific Flow Cytometer: Epics-XL Beckman Coulter	Yes		Yes		Three technical replicates of M9 liquid media was measured, which were called background value. A series of concentration of sodium fluorescein was measured, which are 0, 10 ,20, 40, 80, 160, 320, 640 ng/mL. And a calibration curve was defined. All samples was cut the mean of background value, and then compared with the calibration curve to get the final dataset in units of fluorescein.	units of fluorescein	489.678998	176.2796388	483.5618992	494.3396446	489.1935139	4.41336758	352.1899214	346.364113	347.5292747	348.6944364	2.517036877	19.2857559	20.16836586	20.90241771	20.11884649	0.660927621	units of fluorescein	492.8831925	487.9312555	495.5048063	489.3877075	483.5618992	499.8741625	490.7470628	5.13788001	349.2770172	350.7334693	344.6163705	353.0637926	347.2379843	351.0247597	349.1151892	2.691214876	20.01106904	19.94989805	20.44509176	19.76347218	21.80833091	19.02650743	20.15121209	0.790323198	485 nm
37	We used SynergyTM H1 Multi-Mode Reader to measured fluorescence intensity and optical density. There is the website of this instrument: http://www.biotek.com/products/product_print.html?newsid=10711	Yes		Yes		F=F1-F0 O=O1-O0 F/O is the final data. F1 : Fluorescence intensity of experimental groups(include three devices) . F0 :Average fluorescence intensity of negative control(E.coli with I13504 in pSB1C3). O1: Optical density of experimental groups (include three devices) . O0: Average ptical density of background(LB media).	arbitrary units_fluorescence intensity/optical density_	32892	8236	33054	47801	37916	8561	13096	10438	11779	11771	1329	152	109	103	121	27	arbitrary units_fluorescence intensity/optical density_	36552	30368	45283	35423	35423	26244	37326	7962	12391	10321	10830	11752	10166	11986	11418	1025	43	54	67	27	31	52	71	42	485 nm
38	Two equipments were used to measure the devices: 1) Type: Hybrid Multi-Mode Microplate Reader using both Monochromator- and Filter-Based Detection - Capabilities demonstrated with Fluorescence Polarization, Time-Resolved Fluorescence Resonance Energy Transfer, and Fluorescence Intensity Assays for the Measurement of ADP Accumulation. Name: Multi-Mode Microplate Reader. Model: Synergy H4. 2) Type:…	Yes		Yes		Raw data was first obtained with cellphone photographs from the device screen. The data was transcribed to Excel worksheets. The values were written in the following vertical order for the three measurements: Blank, CTRL-, CTRL+, P1C4, P1C6, P1C7 ,P2C1, P2C7, P2C21, P3C4, P3C19 and P3C20. Previously, each selected colony was diluted by triplicate for 0.25, 0.5, 0.75 and 1; and each plate was meas…	FAU. Fluorescence Arbitrary Units.	773.4	147	847.7	551.9	724.333333	153.883278	247.5	243.9	312.5	267.966667	38.60898	20.8	23.23	21.03	21.6866667	1.34150413	FAU. Fluorescence Arbitrary Units.	810.6	872.9	731.6	827.4	896.3	752.8	815.266667	64.7444103	219.7	212.8	321.8	240.7	241.5	312.7	258.2	47.20966	22.76	23.13	19.94	21.02	23.38	21.55	21.9633333	1.35331691	Excitation: 485/20.0
24	Microplate reader (BMG Fluostar Optima) was used.	Yes		Yes		Raw data is reported.	arbitrary unit	41045.22201	10433.33333	34381.55534	35101.55534	36842.77756	3657.185322	18182.55534	18426.55534	17551.22201	18053.44423	451.7237766	2136.666667	1385.666667	2202.333333	1908.222222	454																										485nm
39	Name: Safire ART-NR: F129013 manufacturer: TECAN	Yes		Yes		[Sample]_[NCav] / [PCav]_[NCav] We indicated raw data in ?( )?. *NCav = average of Negative Controls _ PCav = average of Positive Controls	arbitrary units	1.63 (23255)	0.977 (14362)	1.68 (23987)	1.65 (23581)	1.65 (23608)	0.0219 (299)	0.0414 (1607)	0.0414 (1607)	0.0420 (1615)	0.0416 (1610)	0.0003 (3.77)	0.0176 (1282)	0.0182 (1289)	0.0166 (1268)	0.0175 (1280)	0.0006 (8.73)	[Sample]_[NCav] / [PCav]_[NCav] We indicated raw data in ?( )?. *NCav = average of Negative Controls _ PCav = average of Positive Controls	1.57 (22487)	1.46 (20966)	1.56 (22334)	1.63 (23326)	1.63 (23323)	1.56 (22373)	1.60 (22848)	0.0628 (857.41)	0.0400 (1588)	0.0339 (1504)	0.0340 (1506)	0.0349 (1518)	0.0297 (1446)	0.0346 (1514)	0.0369 (1545)	0.0042 (56.89)	0.0166 (1268)	0.0169 (1272)	0.0162 (1262)	0.0159 (1258)	0.0175 (1280)	0.0157 (1255)	0.0168 (1270)	0.0008 (10.79)	485nm
40	Type: Flow Cytometer Name: Becton-Dickinson FACSCalibur flow cytometer Model: FACSCalibur	Yes		Yes		Cells were gated according to the Side-scatter (SSC) and the Forward-scatter (FCS) to exclude cell debris and impurities. We are reporting geometric mean of fluorescence of E coli.	Arbitrary units	3145.75	304.35	3757.83	3351.56	3418.38	254.31	571.03	693.51	686.77	650.44	56.22	90.45	88.98	99.78	93.07	4.78	Arbitrary units	2736.08	3009.94	3395.34	2499.35	3537.49	3164.14	3177.5	369.4	574.48	710.61	696.14	585.78	703.83	721.58	660.41	59.77	90.6	88.88	92.51	92.17	89.17	97.28	92.2	3.64	488nm
40	Type: Plate reader Name: FLA-5100 fluoroimage analyzer from FUJI Film Life Science Model: FLA-5100	Yes		Yes		We first drew the calibration curve using sodium fluorescein. We placed 200 _L of various concentrations of sodium fluorescein(500, 375, 250, 125, 50, 25, 10, 5, 0 ng/ml and PBS only) into the wells of the 96-well plate to create three technical replicates of the dilution series. To reduce the error that is caused by the position of each well in the 96-well plate, we measured twice and calculated…	ng/mL fluorescein per OD590 unit	331.2	62.64	315.66	349.1	331.99	13.66	141.54	141.52	112.25	131.77	13.8	12.86	11.46	13.55	12.62	0.87	ng/mL fluorescein per OD590 unit	329.17	313.51	353.63	337.42	323.51	349.73	333.66	14.02	141.61	141.18	112.92	140.87	143.35	113.89	132.13	13.53	13.2	11.48	13.48	12.76	11.16	13.59	12.62	0.93	473 nm
41	FLUOstar Omega Microplate Reader from BMG	Yes		Yes		Fluorescence intensity and absorbance at 600nm (OD600) were measured over 24 hours taking a reading every hour (due to equipment error, hour 2 and hours 10 to 22 are missing). The data recorded here is the fluorescence intensity at OD600 of 0.5, which has been interpolated from graphs of our data over time.	Arbitrary units	1146.58	67334.45	443.52	1635.47	1075.19	599.17	26657.38	30466.55	23750.63	26958.19	3368.05	1629.29	1799.81	1706.96	1712.02	85.38	Same as above	1157.44	820.73	1269.53	757.61	1808.11	1400.48	1020.54, 1024.12, 14335.16, All: 1159.94	227.78, 704.66, 185.42, All: 433.95	37457.16	28049.75	32297.57	28239.32	40153.27	23151.64	30784.62, 32889.86, 26399.95, all: 30024.81	5832.47, 6405.32, 5116.26, all: 5790.30	2215.56	1192.33	1748.37	1580.74	2622.88	2083.07	1808.53, 1871.68, 1846.13, All: 1842.11	353.33, 717.98, 206.24, All: 414.09	435nm
42	Flow Cytometer: Becton-Dickinson - Accuri c6	Yes		No	We followed all the steps of the protocol for the constructions of parts and cell culture. However, We did not use a plate reader to collect the data but a flow cytometer. The protocol for this part has been thoroughly described in the InterLab Protocol sheet.	As the measurements were made with arbitrary units, we made a histogram from the data with standard deviation error bars, which therefore allowed us to give a expression ratio between the three constructs. We also calculated the standard deviation between the biological replicates and the one between the technical replicates for each construct. This allowed us to estimate the biological fluctuati…	arbitrary units	257920	840	269704	385572	304398.6667	70544.65392	115410	101757	143129	120098.6667	21080.75645	865	1059	953	959	97.13907556	arbitrary units	255833	249674	370226	241692	253764	348345	292525.5556	57877.33381	115879	100117	135768	113550	97707	132499	117312.8889	16506.02995	820	1025	911	837	989	893	928	83.92258337	488
43	Platereader Infinite M1000Pro from Tecan The OD was measured with the Cell density meter Ultrospec 10 from Amersham Bioscience.	Yes		Yes		We subtracted the blank of the Media form the raw data and normalized the fluorescence by dividing through the OD.	flourescence/OD	115731,27	1324,3	91930,1	74290,3	93983,88	20796,68	4845,2	4890,51	7375,98	5703	1448,23	2041,34	2037,3	2051,6	2043,41	7,9	fluorescence /OD	96122,9	70545,1	65430,0	70870,92	51622,03	47874,4	67077,54	17206,94	4346,9	4346,3	6120,1	3023,26	3031,5	4309,8	4196,3	1139,5	1663,0	1640,54	1584,5	1273,8	1244,1	1234,9	1440,13	209,23	486 nm
43	Platereader Infinite M1000Pro from Tecan	Yes		No	We measured in a 24 well plate (transparent, flat bottom) from Greiner	We subtracted the blank from the raw data and normalized the fluorescence by dividing through the OD.	fluorescence/OD	49249,7	229,31	51277,86	47945,44	49491,0	1679,21	3027,78	3095,09	2543,4	2888,76	300,98	522,78	514,2	487,01	508,0	18,68	fluorescence/OD	49612,8	50318,43	47231,29	48920,41	48399,18	49073,39	48925,9	1056,6	3066,5	3137,8	2463,29	3117,61	3173,73	2485,9	2907,48	337,17	509,73	517,53	494,14	506,03	502,91	493,15	503,91	9,34	486 nm
44	96-well plate reader, Tecan Infinite 200Pro, serial number 1301007221 We also used a BD Accuri C6 flow cytometer as a second means of measuring the fluorescence. All information below is with regards to the 96-well plate reader.	Yes		Yes		We measured OD600 values and fluorescence values for each sample. We divided the fluorescence value by the OD600 in order to get a fluorescence per cell value.	arbitrary units	74199.91	N/A	75873.71	82307.14	77460.25	4280.14	49813.17	50017.18	48863.74	49564.7	615.55	2882.44	3002.57	3014.23	2966.41	72.96	Same arbitrary units as used above	81119.81	83620.86	90801.53	75466.1	76995.3	84136.69	80502.34	5378.82	54847.18	54966	53566.47	51031.84	51527.54	49952.27	51620.6	2290.35	3081.59	3231.71	3193.04	2820.99	2967.39	2973.29	3018.59	133.4	480nm excitation
45	Tecan infinite 200 Pro multimode reader	Yes		Yes		we obtained 2 data per sample, we calculated the mean value between these two samples.	arbitrary units	35512	not done	35637	35736	35628	91.65	27045	27604;	27930	27526	365.45	21935	22382	22684	22333	307.68																										460
49	Flow cytometer BD Accuri C6 Sampler	Yes		No	Because it was only for plate reader measurement. In this worksheet we provide data obtained by flow cytometry. Thresholds: FSC: 4000 FL-1: 200	PBS was used as blank. The events detected there were excluded from the data of the devices and the controls. Then the mean FL-1 value was analyzed via the BD Accuri C6 software.	Fluorescence per cell	36736	28399	86606	50598	57980	19084	27129	21372	10898	19800	5935	3877	2888	1464	2743	853	Fluorescence per cell	37329	85859	50495	36461	84307	51165	57728	18575	26740	21262	10212	26562	21349	10784	19590	5972	3786	2830	1452	3680	2829	1438	2694	828	488 nm
46	GE Typhoon FLA 9500 Fluorescence scanner.	Yes		Yes	Except we washed the cells in PBS to reduced background fluorescence from Luria Broth, as described in the InterLab Protocol form. OD600 was adjusted to 0.5 using PBS in a cuvette.	Raw fluorescence counts obtained using the array analysis tool of Image Quant, which integrates pixel intensity over wells. Subtracted the empty well reading (average of 9) from raw counts. Subtracted fluorescence of negative control (average of 9 3:3 biological:technical replicates). Divided results by A600. Converted from standard curve to equivalent pmol FAM labelled oligo (per OD600 of cells)…	pmoles FAM labeled oligo per OD600.	226.72	14.55	235.46	234.75	232.31	4.85	65.61	60.64	61.32	62.52	2.69	0.7	0.65	0.61	0.65	0.04	pmoles FAM labeled oligo per OD600	228.03	229.06	231.03	194.75	198.16	197.24	219.47	17.32	63.34	61.48	62.33	56.89	53.44	53.26	59.81	4.33	0.72	0.63	0.6	0.57	0.55	0.49	0.61	0.07	473nm
47	Type: Cell Imaging Multi-Mode Plate Reader Name and model: Cytation 3 Company: BioTek Instruments, Inc	No	Device J23117 + I13504 wasn't created because of failed attemptions in ligation and time limit. More details available in the protocol form.	Yes		The results are reported as raw data. Sample OD600 after diluting them near 0,5 (5% accuracy): J23101 + I13504 a 0,4821 J23101 + I13504 b 0,4994 J23101 + I13504 c 0,5175 J23106 + I13504 a 0,4921 J23106 + I13504 b 0,4831 J23106 + I13504 c 0,5027 Positive control a 0,4781 Positive control b 0,4883 Positive control c 0,5229 Negative control a 0,5185 Negative control b 0,5124 Negative control c 0,513…	RFU	OVRFLW	53925	OVRFLW	OVRFLW	0	0	85224	OVRFLW	OVRFLW	85224	0	Not created	Not created	Not created	Not created	Not created	RFU	OVRFLW	OVRFLW	OVRFLW	OVRFLW	OVRFLW	OVRFLW	0	0	85224	OVRFLW	OVRFLW	86750	OVRFLW	OVRFLW	85,309,333	114,305,594	Not created	Not created	Not created	Not created	Not created	Not created	Not created	Not created	470 nm
48	Flow Cytometer	Yes		No	No controls were done at this time	Flow cytometer software	relative fluorescence	3243.76	n/a	2794.08	5838.96	3958.9	1380.03	10.53	6.68	6.7	7.97	346.15	4.72	3.83	3.69	4.08	43.51																										395nm
49	Plate reader: Tecan infinite M200Pro	Yes		Yes		No processing, raw data	Arbitrary units	115	434	570	1192	626	378	583	772	653	669	68	206	287	136	210	52	Arbitrary units	117	580	1172	109	561	1067	609	356	592	792	717	576	759	683	681	65	209	297	140	200	280	135	210	52	485
49	For obtaining images for QI, a Leica SP5 confocal microscope was used (all parameters set in the LAS AF software). Images were analyzed using Fiji (ImageJ Version 2.0.0-rc-24/1.49v, Build: 927ecc3c7a) on a MacBook Pro (Retina, 13-inch, Late 2012) and Java Version "1.8.0_60".	Yes		Yes		Images were analyzed using ImageJ. A macro was programmed to select only the bacteria of interest automatically, without the need for drawing and selection tools. The macro labels each bacterium individually with a number and calculates the average fluorescence intensity for each bacterium. The bright field image was analysed to find the bacteria of interest, and the fluorescence image was analys…	Arbitrary units	641.257	326.035	1823.909	638.655	1034.607	683.557	376.245	491.212	286.593	384.683	102.57	197.544	73.041	79.087	116.557	70.202	Arbitrary units	1009.78	1394.32	672.765	525.981	871.09	509.115	898.541	445.869	802.442	584.762	274.537	604.35	459.21	282.422	462.419	179.446	144.128	87.09	58.912	183.674	40.762	37.29	100.17	60.129	488 nm (Argon laser, Leica).
50	Platereader Clariostar BMG LabTech	Yes		No	We just didn't look at it and wanted to find our own ways (in retrospective it might have helped in some parts).	For each technical replicate we first normalized against the corresponding OD, then we took the average for each technical triplicate. Then the average for each biological triplicate (if possible: as mentioned in the protocol for the device: J23117 + I13504, we could only produce one biological replicate).	arbitrary units after Normalization with OD and substraction of Blank (PBS medium)	81.288	None	16992.669	761.194	6111.540633	9855.957214	653.8462	713.246	54.755	479.7258732	347.9395956	286.713	none	none	286.713	0	All results were reported in absolute Fluorescence/OD as done above	105.8282209	17385.6305	764.1791045	95.09202454	18079.17889	738.8059701	6111.540633	9855.957214	604.3956044	752.5473071	80.69164265	564.1025641	771.4701601	122.4783862	479.7258732	347.9395956	290.2097902	None	None	283.2167832	None	None	283.2167832	0	470
51	BioTek's Synergy 2 Multi-Mode Reader. It is a high-performance multi-mode plate reader that works with BioTek's Gen5 Reader Control and Data Analysis Software.	Yes		Yes		Placed raw data in an Excel spreadsheet. Each technical replicates included a blank with the XL1-Blue E. coli cells (negative control) suspended in LB media and a blank with only LB media. The readings from the E. coli blank were subtracted from the raw data from the device samples within each technical replicate in order to account for background excitation from components of the cells and LB me…	Relative fluorescence units (RFU)	27338	No positive control used	17278	23010	22542	5046.3	708410	495543	891137	698363	197988	17915	18005	7699	14539	5924	Relative fluorescence units (RFU)	32133	22035	26412	24015	8272	17735	22025	6934	697142	480076	865992	719230	475271	849405	686912	168073	22538	21440	13698	10574	14513	4824	14578	6048	485/20
54	Tecan: Infinite M200	Yes		Yes		After having set the OD600 to 0,5+/-5%, we loaded our dilutions on a plate ,?greiner 96 flat bottom polystyrol?. We loaded 200 ?l in each well. We loaded 6 wells with 200 ?L of LB as a blank. We set up a 10seconds shaking with a 2 mm linear amplitude. After 5 seconds of waiting time the measures were taken. We calculated the mean for the blank and subtracted it from all the values	arbitrary units	30481	6365	28850	28957	29429	912	10415	10596	9625	10212	516	11442	13025	12486	12317	805		30744	29737	29362	29277	30254	29338	29666	680	11028	10375	10189	10397	11122	10093	10426	459	11656	13286	12872	11596	13544	12939	12538	787	488 nm
52	We used a plate reader and a flow cytometer Flow Cytometer: Model: BD FACSCaliburTM Flow Cytometer Manufacturer: Becton, Dickison and Company, BD Biosciences, San Jose, CA, USA. Software: BD CellQuest Pro Plate reader Model: Spectra Max M3 Manufacturer: Molecular Devices Software: SoftMax Pro	Yes		Yes		We processed our raw data using a python code developed by our team, mostly Thiago Mosqueiro. From a txt file containing the values measured by the plate reader, we did statistical analysis of all data. Please visit the link below for more information about our code. https://github.com/thmosqueiro/modeligem/blob/master/notebooks/DataAnalysis/Interlab/Interlab%20-%20Form%20fields.ipynb	Relative fluorescence units (RFU)	1938	1174	1741	2552	2077	345	1331	1097	1284	1238	101	862	659	900	807	106	Relative fluorescence units	1829	1983	2522	1942	1910	2727	2127	345	1328	1219	1474	1372	1227	1602	1326	140	713	777	962	863	774	1002	835	107	Plate reader: Excitation: 485 nm / Flow cytometer: 488 nm
53	BMG LabTech FLUOstar Omega	Yes		Yes		Reporting raw data.	arbitrary units	13015	4184.66	15473	13151	13879.66	1381.54	864	903	884	883.66	19.5	972	934	947	951	19.31	arbitrary units	12992	15473	13272	13253	15669	13398	13966.22	1187.03	845	878	896	836	886	885	875.22	22.58	913	913	962	944	902	921	934.22	23.91	501 nm
54	We use an equipment that we create ourself	Yes		Yes		We used an equipment made by ourself. We used a LED light that flash cultur cells box 50mL. We created a black chamber, we made an opening of 3x3cm. In the black chamber we put a container at 7cm of the comassi blue. In front of the webcam we put the yellow filter. The container is put at 5cm of the webcam. We used a webcam called "Creative VF30770". We used a software called "Live! Central 3" to…	DO (nm)	0,52	522	484	508	0,5	183	0,52	497	503	0,5	119	518	507	503	0,5	78																										white light
54	Confocal Olympus FV1000 with FLIM extension and FCS PicoQuant	Yes		Yes		We used samples diluted in 1X PBS to an OD of 0.05. The slides were pretreated with poly L lysine. 10 ?L of sample was deposited between slide and cover slip, the GFP fluorescence was measured by confocal microscoppie. The fixed parameter 4_s / pixel and 550 V. The intensity of the laser is between 2 and 10%. The fluorescence intensity / bacterium was obenue by the software ImageJ.	arbitrary units fluorescence / bacteria	6083,8	472,4	5921,2	7602,5	6535,8	927,3	2618,7	2886,3	2351,8	2618,9	267	1556,8	1388,6	3887,9	2277,7	1396																										488 nm
55	We used 'Thermo Scientific-VarioskanFlash version 2.4.5	Yes		Yes		Initially, we multiplied our BioBrick's with transformation and then have made the experiments as our protocol. We were hard about ligation of BBa_I13504 and backbones and afterwards some tries we succeed it. We obtained our data from our experiment's measuring data.	Relative Fluorescein Units(RFU)	32.1455	21.4588	33.9919	39.2539	351,304	36,884	579,577	617,057	603,996	60,021	19,024	1.19	1.43	1.2	1.2733	0.1357																										483 nanometer
56	BioTek Synergy H1 Hybrid Multi-Mode Plate Reader, with Gen5 statistical software.	Yes		Yes		The resulting fluorescence data from the plate reader was processed using the Imperial 2014 iGEM Team InterLab Study design: http://2014.igem.org/Team:Imperial/InterLab_Study. Background absorbance and fluorescence were subtracted from all samples assayed as a blanking control. The resulting absorbance values were then used to divide their respective resulting fluorescent values to generate a flu…	Equivalent ng/mL fluorescein per OD600 unit	41019.2474	6116.186937	65509.757	68493.4281	58340.8108	15074.9127	34363.3144	48168.0919	50153.0914	44228.1659	8600.67012	979.809346	609.419774	621.669441	736.966187	210.397513	Equivalent ng/mL fluorescein per OD600 unit	67188.76331	67334.29922	66337.65421	67742.40006	63551.04983	65380.10753	63617.41184	8603.270392	48579.82745	46637.82418	49590.02857	49728.06729	46698.9807	46200.8032	46680.00324	4842.231119	858.2009609	612.6994038	611.1356661	1008.96117	567.4127909	571.8986319	715.6896871	180.4197773	485 nm
57	SPECTRAmax GEMINI XS ROM v4.55	Yes		Yes		We divided the RFU for each well by its OD600 to adjust for culture density. The mean was determined using Microsoft Excel's "average" function and the standard deviation was determined using Microsoft Excel's "stdev" function.	Relative fluorescent units (RFU)	383	517.8	2485.1	1267.9	1712	672	706.5	700.6	705.4	704.2	3.1	85.6	86.1	81.2	84.3	2.7	Relative fluorescence units (RFU)	1385.8	2449.9	1277.9	1348.7	2453.4	1249.7	1700.2	735.8	710.4	707.7	700.7	691.5	679.3	686.2	698.7	3.6	85.2	80.5	78.4	87.6	85.7	81.5	83.5	2.9	485 nm
44	BD Accuri C6 Flow Cytometer	Yes		Yes		The only processing of the raw data was determining which of the cells sampled represented fluorescent cells and averaging their fluorescence values together for each sample.	Arbitrary units	838345.76	N/A	819591.88	752927.54	803621.73	44892.67	430878.76	341267.07	386057.58	386067.8	44805.84	20845.47	18381.16	15819.94	18348.86	2512.92																										488 nm
58	BioTek Synergy 2 Multi-Mode Reader	Yes		Yes		We uploaded the plate reader results to Excel, averaged three blank well, subtracted these from the OD of each well, and then used the resulting dilution (curve) to accurately dilute each sample to within 5% of 0.500. Fluorescence (485/528) was "0" in the blank wells. Averages of technical replicates were made for each biological replicate. SD was calculated for these. Then, biological means were…	Arbitrary Units	160	62	115	183	153	28	100	86	82	89	8	5	5	6	5	2	It is the same; arbitrary units	150	133	105	136	130	158	141	12	106	85	92	110	96	85	94	2.6	6	4	7	6	6	6	5	0.4	485
59	Plate Reader TECAN Infinite? 200 PRO	Yes		Yes		We used AlexaFluor (igG Anti-human A11013, 2mg/mL, Invitrogen) as a GFP standard with dilution factors of 10, 100, 10 000 or 100 000. The negative controls are the GFP without promoter and the mock-Transformed DH5-_ strain. - The Fluorescence and the optical density at 600nm were measured 3 times for each triplicate of each strain. - In order to normalize the measures, the Fluorescence/OD(600nm) …	RFU/Promoter gene copy	10141	/	9664	10989	30794	671	5621	7119	6041	18781	773	252	236	383	871	81	RFU/ Promoter gene copy	9162	10306	11045	17003	11788	11625	11302	761	4273	7261	6194	5427	6973	5998	6101	1006	360	232	377	569	234	330	331	85	489nm
61	We used Molecular Devices SpectraMax M2 Microplate Reader.	Yes		Yes		We did not process our data and we are reporting our raw data as arbitrary units.	arbitrary units	483.595	675.505	507.748	490.283	493.875	12.471	344.583	237.987	272.578	285.049	54.381	197.851	187.06	184.609	189.84	7.045	Arbitrary Units	484.925	514.421	508.701	491.086	520.836	478.137	497.748	15.332	332.515	232.969	240.428	339.923	198.896	214.178	268.229	56.768	175.82	171.715	175.089	162.81	115.692	147.268	168.651	24.608	498
62	Nikon single photon confocal microscope, model A1R	Yes		Yes		We used Nikon Confocal imaging software FITC fluorescence thresholding to determine what was and was not a cell in our images. We confirmed that the thresholding was picking up as many of the cells on the image as was reasonably possible. Our software determined the average fluorescence measurement for all the pixels inside the defined cells and we reported the average of these measurements for e…	AU	350.68	182.01	177.34	1005.34	678.01	462.9145	129.96	15.88	178.34	154.15	34.20983	139	129.22	123.84	131.42	10.71974																										488 nm
65	Accuri C6 Flow Cytometer	Yes		Yes		We get from raw data from flow cytometer and using MiniTab 13 program we calculate their mean and standart deviations of the cultures fluorescein amounts.	MEFL	21645	10068	21314	22118	21692	404	7061	7268	7049	7126	123	2185	2152	2117	2117	34																										545 - 600 nm.
66	Thermofisher Varioskan? Flash Multimode Reader	Yes		Yes		We did serial dilution of GFP. Measured fluorescence with fluorometry. Then we plotted fluorescence versus concentration. obtained linear trend line equation. We measured the fluorescence of devices with data. By using the graph we calculated the concentrations of GFP in devices. By concentration we got number of GFP molecules. The OD of devices was 0.5. So we calculated the total number of cells…	molecules of equivalent GFP (Purified; stock concentration=33 um, volume=280ul)	0.968 molecules/cell	1.018 molecules/cell	1 molecules/cell	14.632 molecules/cell	5.53 molecules/cell	7.879	0.95 molecules/cell	1.59 molecules/cell	0.998 molecules/cell	1.179 molecules/cell	0.356	0.981 molecules/cell	1.029 molecules/cell	0.981 molecules/cell	0.997 molecules/cell	0.027	molecules of equivalent GFP (Purified; stock concentration=33 um, volume=280ul)	0.94 molecules/cell	0.976 molecules/cell	0.997 molecules/cell	1.009 molecules/cell	0.996 molecules/cell	1.018 molecules/cell	2.504 molecules/cell	4.548 molecules/cell	0.968 molecules/cell	0.947 molecules/cell	0.906 molecules/cell	0.955 molecules/cell	0.960 molecules/cell	0.943 molecules/cell	1.024 molecules/cell	0.213 molecules/cell	0.901 molecules/cell	0.969 molecules/cell	0.976 molecules/cell	0.912 molecules/cell	1.019 molecules/cell	1.889 molecules/cell	1.073 molecules/cell	0.308 molecules/cell	490 nm
[truncated: 9 more columns]
